# Supplementary material for: Detection of Atrial Fibrillation in Holter ECG Recordings by ECHOView Images: A Deep Transfer Learning Study
Source: Diagnostics (Basel). 2025 Mar 28;15(7):865. doi: 10.3390/diagnostics15070865 (PMC11988734; doi:10.3390/diagnostics15070865)
Supplement: Supplementary file 1 [file diagnostics-15-00865-s001.zip]

Archive with 1 entries (1 files):
- diagnostics-3544450-supplementary.pdf
